# Supplementary material for: Best of Intentions: Influential Factors in Infant Feeding Intent among Marshallese Pregnant Women
Source: Int J Environ Res Public Health. 2022 Feb 3;19(3):1740. doi: 10.3390/ijerph19031740 (PMC8834797; doi:10.3390/ijerph19031740)
Supplement: Supplementary file 1 [file ijerph-19-01740-s001.zip]

Archive with 1 entries (1 files):
- ijerph-1477792-supplementary.pdf
